# Supplementary material for: Peroxidase-Mimicking Activity of Nanoceria for Label-Free Colorimetric Assay for Exonuclease III Activity
Source: Int J Mol Sci. 2023 Aug 2;24(15):12330. doi: 10.3390/ijms241512330 (PMC10418927; doi:10.3390/ijms241512330)
Supplement: Supplementary file 1 [file ijms-24-12330-s001.zip]

Archive with 1 entries (1 files):
- ijms-2493271-supplementary.pdf
